# Supplementary material for: A Highly Immunogenic and Cross-Reactive Multi-Epitope Vaccine Candidate Against Duck Hepatitis A Virus: Immunoinformatics Design and Preliminary Experimental Validation
Source: Int J Mol Sci. 2025 Nov 12;26(22):10958. doi: 10.3390/ijms262210958 (PMC12652605; doi:10.3390/ijms262210958)
Supplement: Supplementary file 1 [file ijms-26-10958-s001.zip]

Archive with 1 entries (1 files):
- ijms-3902424-supplementary.pdf
